# Supplementary material for: Measuring the work environment among healthcare professionals: Validation of the Dutch version of the Culture of Care Barometer
Source: PLoS One. 2024 Feb 29;19(2):e0298391. doi: 10.1371/journal.pone.0298391 (PMC10903908; doi:10.1371/journal.pone.0298391)
Supplement: S2 Table — (XLSX) [file pone.0298391.s002.xlsx]

## Sheet: Normal distribution Survey1
										Kolmogorov-Smirnov
Column1	Item	n respons	n valid listwise	mode	median	mean	Standard deviation	Skeweness	Kurtosis	statistic	significance
1	Ik heb voldoende middelen om mijn werk goed uit te voeren	1094	1062	4	4	3.8	0.734	-0.925	1.197	0.375	0
2	Ik voel mij gerespecteerd door mijn collega’s	1094	1062	4	4	4.06	0.694	-0.712	1.215	0.319	0
3	Ik heb voldoende tijd om mijn werk goed uit te voeren	1093	1062	4	4	3.4	0.912	-0.471	-0.299	0.274	0
4	Ik ben er trots op dat ik voor deze organisatie werk	1093	1062	4	4	3.88	0.768	-0.643	0.935	0.306	0
5	Ik word met respect behandeld door mijn direct leidinggevende	1093	1062	4	4	4.05	0.785	-1.055	2.189	0.308	0
6	De organisatie waardeert de diensten die we leveren	1092	1062	4	4	3.41	0.86	-0.461	0.084	0.255	0
7	Ik zou deze organisatie aanbevelen als een goede plek om te werken	1092	1062	4	4	3.61	0.808	-0.0595	0.609	0.294	0
8	Ik voel mij goed ondersteund door mijn direct leidinggevende	1093	1062	4	4	3.73	0.921	-0.733	0.473	0.287	0
9	Ik ben in staat invloed uit te oefenen op de gang van zaken in mijn team	1093	1062	4	4	3.44	0.859	-0.553	0.136	0.274	0
10	Ik voel mij onderdeel van een goed georganiseerd team	1093	1062	4	4	3.56	0.835	-0.614	0.075	0.315	0
11	Ik weet wie mijn direct leidinggevende is	1093	1062	4	4	4.41	0.641	-1.238	3.409	0.295	0
12	Onacceptabel gedrag wordt consequent aangepakt	1092	1062	3	3	3.21	0.911	-0.332	-0.204	0.211	0
13	Er is sterk leiderschap aanwezig in de top van de organisatie	1093	1062	3	3	3.29	0.911	-0.256	0.001	0.213	0
14	Als het moeilijk wordt, kan ik rekenen op mijn collega’s	1093	1062	4	4	4.04	0.722	-0.693	0.987	0.31	0
15	Managers in de organisatie weten hoe het echt zit	1092	1062	3	3	2.81	0.935	-0.11	-0.431	0.228	0
16	Ik heb het gevoel dat ik om hulp kan vragen wanneer dat nodig is	1068	1062	4	4	3.98	0.688	-0.78	1.582	0.345	0
17	Ik weet precies wat er van mij verwacht wordt in mijn werk	1067	1062	4	4	4.01	0.621	-0.79	2.344	0.365	0
18	Ik voel me gesteund om mijn talenten te ontwikkelen	1066	1062	4	4	3.53	0.871	-0.593	0.267	0.283	0
19	Er is een positieve cultuur op mijn werkplek aanwezig	1065	1062	4	4	3.58	0.873	-0.655	0.344	0.296	0
20	De mensen met wie ik samenwerk zijn vriendelijk	1065	1062	4	4	4.13	0.593	-0.263	0.657	0.345	0
21	Mijn directe leidinggevende geeft mij opbouwende feedback	1065	1062	4	4	3.58	0.9	-0.603	0.292	0.277	0
22	Successen van de medewerkers worden gevierd door de organisatie	1064	1062	3	3	3.11	0.93	-0.067	-0.298	0.211	0
23	De organisatie luistert naar ideeën van medewerkers	1064	1062	3	3	3.08	0.875	-0.21	-0.141	0.231	0
24	Ik krijg training- en ontwikkelmogelijkheden die ik nodig heb	1065	1062	4	4	3.56	0.894	-0.883	0.784	0.311	0
25	Ik kan invloed uitoefenen op de gang van zaken binnen de organisatie	1063	1062	3	3	2.9	0.915	-0.066	-0.449	0.213	0
26	Er is een positieve cultuur in de organisatie	1064	1062	4	3	3.34	0.828	-0.521	0.108	0.255	0
27	Ik word goed geïnformeerd over wat er speelt in ons team	1064	1062	4	4	3.4	0.898	-0.691	0.118	0.288	0
28	Ik heb positieve rolmodellen in mijn werkomgeving	1064	1062	4	4	3.65	0.743	-0.712	0.96	0.329	0
29	Ik voel mij goed geïnformeerd over wat er gebeurt in de organisatie	1064	1062	4	3	3.2	0.902	-0.415	-0.283	0.228	0
30	Mijn direct leidinggevende neemt mijn zorgen serieus	1064	1062	4	4	3.64	0.918	-0.651	0.317	0.276	0
