# Supplementary material for: Measuring the work environment among healthcare professionals: Validation of the Dutch version of the Culture of Care Barometer
Source: PLoS One. 2024 Feb 29;19(2):e0298391. doi: 10.1371/journal.pone.0298391 (PMC10903908; doi:10.1371/journal.pone.0298391)
Supplement: S3 Table — (XLSX) [file pone.0298391.s003.xlsx]

## Sheet: Content validity 
	Dutch translation CoCB-NL
	Item in English (UK)	Item in Dutch
1	I have the resources i need to do a good job	Ik heb voldoende middelen om mijn werk goed uit te voeren.
2	I feel respected by my coworkers	Ik voel mij gerespecteerd door mijn collega’s.
3	I have sufficient time to do my job well	Ik heb voldoende tijd om mijn werk goed uit te voeren.
4	I am proud to work in this Trust	Ik ben er trots op dat ik voor deze organisatie werk.
5	My line manager treats me with respect	Ik word met respect behandeld door mijn direct leidinggevende.
6	The Trust values the service we provide	De organisatie waardeert de diensten die we leveren.
7	I would recommend this Trust as a good place to work	Ik zou deze organisatie aanbevelen als een goede plek om te werken.
8	I feel well supported by my line manager	Ik voel mij goed ondersteund door mijn direct leidinggevende.
9	I am able to influence the way things are done in my team	Ik ben in staat invloed uit te oefenen op de gang van zaken in mijn team.
10	I feel part of a well managed team	Ik voel mij onderdeel van een goed georganiseerd team.
11	I know who my line manager is	Ik weet wie mijn direct leidinggevende is.
12	Unacceptable behaviour is consistently tackled	Onacceptabel gedrag wordt consequent aangepakt.
13	There is strong leadership at the highest level in the Trust	Er is sterk leiderschap aanwezig in de top van de organisatie.
14	When things get difficult, I can rely on my colleagues	Als het moeilijk wordt kan ik rekenen op mijn collega’s.
15	Trust managers know how things really are	Managers in de top van de organisatie weten hoe het echt zit.
16	I feel able to ask for help when I need it	Ik heb het gevoel dat ik om hulp kan vragen wanneer dat nodig is.
17	I know exactly what is expected of me in my job	Ik weet precies wat er van mij verwacht wordt in mijn werk.
18	I feel supported to develop my potential	Ik voel mij gesteund om mijn talenten te ontwikkelen.
19	A positive culture is visible where I work	Er is een positieve cultuur op mijn werkplek aanwezig.
20	The people I work with are friendly	De mensen met wie ik samenwerk zijn vriendelijk.
21	My line manager gives me constructive feedback	Mijn direct leidinggevende geeft mij opbouwende feedback.
22	Staff successes are celebrated by the Trust	Successen van medewerkers worden gevierd door de organisatie.
23	The Trust listens to staff views	De organisatie luistert naar ideeën van medewerkers.
24	I get the training and development I need	Ik krijg de training- en ontwikkelmogelijkheden die ik nodig heb.
25	I am able to influence how things are done in the Trust	Ik kan invloed uitoefenen op de gang van zaken binnen de organisatie.
26	The Trust has a positive culture	Er is een positieve cultuur aanwezig in de organisatie.
27	I am kept well informed about what is going on in our team	Ik word goed geïnformeerd over wat er speelt in ons team.
28	I have positive role models where I work	Ik heb positieve rolmodellen in mijn werkomgeving.
29	I feel well informed about what is happening in the Trust	Ik voel mij goed geïnformeerd over wat er gebeurt in de organisatie.
30	My concerns are taken seriously by my line manager	Mijn direct leidinggevende neemt mijn zorgen serieus.
